# Supplementary material for: Development of a High-Affinity Antibody against the Tumor-Specific and Hyperactive 611-p95HER2 Isoform
Source: Cancers (Basel). 2022 Oct 5;14(19):4859. doi: 10.3390/cancers14194859 (PMC9563779; doi:10.3390/cancers14194859)
Supplement: Supplementary file 1 [file cancers-14-04859-s001.zip]

Archive with 1 entries (1 files):
- cancers-1925438-supplementary.pdf
